# Supplementary material for: Phenolic Acid Composition and In Vitro Antioxidant Capacity in the Flesh of Thirty-Three Cucurbita pepo Accessions
Source: Foods. 2026 Jun 20;15(12):2226. doi: 10.3390/foods15122226 (PMC13297974; doi:10.3390/foods15122226)
Supplement: Supplementary file 1 [file foods-15-02226-s001.zip]

Archive with 1 entries (1 files):
- foods-4367340-supplementary.xlsx
