# Supplementary material for: Phenolic Acid Composition and In Vitro Antioxidant Capacity in the Flesh of Thirty-Three Cucurbita pepo Accessions
Source: Foods. 2026 Jun 20;15(12):2226. doi: 10.3390/foods15122226 (PMC13297974; doi:10.3390/foods15122226)
Supplement: Supplementary file 1 [file foods-15-02226-s001.zip › foods-4367340-supplementary.xlsx]

## Sheet: Table S1
Table S1. Regression equations, limits of detection (LOD), limits of quantification (LOQ), and recovery rates for analysis of the phenolic acids.
Phenolic acids	Wavelength (nm)	Regression equations	coefficient of determination (R²)	Linear range (μg/mL)	Limits of detection (μg/mL)	Limits of quantification (μg/mL)	Recovery (%)
Gallic acid	280	y = 21.002x + 1.707	0.9993	0.1-16	0.02	0.06	96.34
Protocatechuic acid	280	y = 9.1831x + 1.435	0.9992	0.1-16	0.02	0.06	97.23
p-Hydroxybenzoic acid	280	y = 8.1259x + 1.770	0.9993	0.1-16	0.02	0.05	103.89
Vanillic acid	280	y = 10.171x + 1.293	0.9998	0.1-16	0.02	0.06	97.68
Caffeic acid	320	y = 27.581x + 1.047	0.9999	0.1-16	0.02	0.06	98.26
p-Coumaric acid	320	y = 36.006x + 1.355	0.9997	0.1-16	0.02	0.06	95.12
Ferulic acid	320	y = 36.881x + 3.355	0.9994	0.1-16	0.002	0.005	95.61
Sinapic acid	320	y = 23.373x + 0.668	0.9996	0.1-16	0.02	0.08	106.14

## Sheet: Table S2
Table S2. Loading matrix in the principal component analysis
	PC1 (30.5%)	PC2 (17.7%)	PC3 (12.1%)	PC4 (9.8%)	PC5 (7.6%)	PC6 (6.0%)
L	0.03925	-0.2379	-0.0847	0.29966	0.52426	-0.446
a	0.15338	-0.0642	0.57929	-0.1861	0.20566	0.08069
b	0.14654	-0.0488	0.59548	-0.2513	-0.0057	0.14942
TPC	0.43333	-0.1348	-0.073	0.07673	-0.1086	-0.0532
DPPH	0.24405	0.4438	-0.003	0.23169	0.07527	0.00823
ABTS	0.37833	0.25373	-0.1128	0.11641	0.12879	0.16646
GA	0.02779	0.16429	0.08272	0.46357	-0.561	0.1522
PA	0.34727	-0.0536	0.09043	0.13813	-0.2359	-0.0984
p-HA	0.12618	0.23836	-0.1811	-0.4629	-0.2784	-0.4733
VA	0.13877	-0.013	-0.3717	-0.3486	0.1152	0.61768
CaA	0.22612	0.31225	0.13782	0.23814	0.28966	0.05362
p-CA	0.33929	-0.3743	0.03533	0.02831	-0.0749	-0.0077
SA	0.2089	-0.3618	-0.2523	0.131	0.11883	0.20483
FA	0.20025	0.39912	-0.0994	-0.2375	0.23554	-0.1142
TPA	0.39554	-0.2066	-0.0697	-0.1961	-0.1687	-0.2128
